# Supplementary material for: A Comprehensive Evaluation of a Coumarin Derivative and Its Corresponding Palladium Complex as Potential Therapeutic Agents in the Treatment of Gynecological Cancers: Synthesis, Characterization, and Cytotoxicity
Source: Pharmaceutics. 2024 Nov 11;16(11):1437. doi: 10.3390/pharmaceutics16111437 (PMC11597210; doi:10.3390/pharmaceutics16111437)
Supplement: Supplementary file 1 [file pharmaceutics-16-01437-s001.zip]

Archive with 1 entries (1 files):
- pharmaceutics-3289882-supplementary.pdf
